# Supplementary material for: Localized high-risk prostate cancer harbors an androgen receptor activity–low subpopulation susceptible to HER2 inhibition
Source: J Clin Invest. 2025 Sep 4;135(22):e189900. doi: 10.1172/JCI189900 (PMC12618079; doi:10.1172/JCI189900)
Supplement: Supporting data values [file jci-135-189900-s314.xlsx]

## Sheet: Fig 1D
Sample	Patient	IDC	CRIB	PTEN_IHC	RCB (log+1)	Gleason	ERG	TP53mut	TP53 CN	PTEN CN	RB1mut	RB1 CN	8p	8q	10q	13q	17p	17q	AR_IHC	PSA_IHC	Ki-67_IHC	SYP_IHC	GR_IHC	CHGA	SYP	SNAP25	INSM1	CHRNB2	SRRM4	CELF3	PCSK1	SOX2	LMO3	NKX2-1	AR	NKX3-1	KLK3	CHRNA2	SLC45A3	TARP	NAP1L2	KRT5
F041	1010	0	0	Intact	0	G4	Negative	0	0	0	0	0	-1	1	0	-1	0	0	N/A	N/A	N/A	N/A	N/A	-3.28217	2.66628	-3.28217	5.47204	3.13883	-0.576623	2.09295	0.693105	-3.28217	0.0690457	-3.28217	8.8014	10.6601	13.5136	7.29102	12.8008	7.68916	3.87526	0.0690457
F042	1010	0	1	Intact	0	G3	Negative	0	0	0	0	-1	-1	1	0	-1	0	0	N/A	N/A	N/A	N/A	N/A	-3.28217	2.18548	1.00592	4.5479	2.94944	1.15052	0.215821	3.16909	-3.28217	1.71304	-3.28217	8.962	10.6936	13.2498	7.09889	12.7451	7.90292	4.38203	1.71304
F043	1010	0	0	Intact	0	G4	Negative	0	0	0	0	0	-1	1	0	-1	0	0	N/A	N/A	N/A	N/A	N/A	-3.28217	-0.927001	-3.28217	4.75346	3.06253	-3.28217	2.53988	-0.927001	1.71214	3.26661	-3.28217	8.60905	10.1801	13.6906	6.76625	12.6397	6.62186	4.7191	-3.28217
F044	1010	0	0	Intact	0	G3	Negative	0	0	0	0	0	-1	1	0	-1	0	0	N/A	N/A	N/A	N/A	N/A	-2.07554	0.888047	-3.28217	4.00922	3.18762	-3.28217	0.888047	0.236841	-3.28217	2.22471	-3.28217	9.03285	10.7471	12.7927	4.78298	11.3872	7.59176	4.81089	1.1725
F045	1010	0	0	Intact	0	G5	Negative	0	0	0	0	0	0	0	0	0	0	0	N/A	N/A	N/A	N/A	N/A	0.743429	0.563384	-3.28217	4.07026	2.20803	1.69844	0.743429	2.67541	-0.170601	3.72932	-3.28217	9.05424	10.8808	12.5642	6.97962	12.2357	8.3187	3.3669	1.60838
F046	1010	0	0	Intact	0	G5	Negative	0	0	0	0	0	-1	1	0	-1	0	0	0.792626	0.83714	0.122287	0.00204499	0.230742	-1.32352	2.82309	-0.522172	4.16258	3.21762	-1.32352	1.54698	1.61844	0.190892	2.93928	-1.32352	9.33043	10.8321	12.8315	4.92471	12.1671	8.04237	5.41577	2.32176
F047	1010	1	1	Intact	0	G4	Negative	0	0	0	0	0	0	0	0	0	0	0	0.792626	0.83714	0.122287	0.00204499	0.230742	3.41396	4.79764	3.73311	3.00356	4.0528	3.93328	3.93328	2.87971	4.0528	4.53567	0.508211	8.84117	9.78169	12.7081	4.95935	12.1175	6.60118	3.93328	-3.28217
F048	1010	0	1	Intact	0	G4	Negative	0	0	0	0	-1	-1	1	0	-1	0	0	0.759852	0.791077	0.0316978	0.00249647	0.215503	-0.0501645	2.40081	-0.688233	4.04443	3.00768	-3.28217	1.82982	2.026	-1.8604	3.23627	-3.28217	9.30539	10.874	13.2447	5.72104	12.4594	8.06602	4.62134	2.57807
F073	1018	0	1	Intact	0	G4	Negative	0	0	0	0	-1	1	1	1	-1	1	1	0.814297	0.971307	0.125817	0.00253968	0.0911478	0.389724	0.741875	0.0958208	1.9432	2.15356	-0.771683	-0.501303	2.64623	1.26108	3.15647	-3.28217	10.0569	10.6806	13.1768	8.58466	12.0139	7.69966	3.21391	-0.273686
F025	1007	0	0	Not_intact	4.16903e-05	G3	Negative	0	0	0	0	0	-1	1	0	-1	0	0	0.67134	0.59873	0.031236	0.000622278	0.240557	3.83447	-3.28217	-3.28217	1.6104	-0.52926	3.89294	-3.28217	4.15431	-0.52926	3.57351	4.00323	7.97775	10.061	12.3901	7.18261	11.8529	6.51681	1.30057	1.30057
F026	1007	0	1	Intact	4.16903e-05	G3	Negative	0	-1	0	0	0	0	1	0	-1	-1	0	0.67134	0.59873	0.031236	0.000622278	0.240557	-3.28217	2.25862	-3.28217	3.92674	2.93645	-0.220879	1.14893	2.01081	-0.846991	1.83872	-0.500233	8.16464	10.031	12.6421	7.57993	11.2327	8.02018	0.937638	2.11509
F027	1007	0	0	Not_intact	4.16903e-05	G5	Negative	0	-1	0	0	-1	1	1	-1	-1	-1	0	N/A	N/A	N/A	N/A	N/A	-0.98792	1.16585	-2.07949	4.00229	2.25879	-3.28217	0.881459	1.4033	-3.28217	2.21788	-2.07949	8.62945	9.61629	12.3783	7.39598	10.4567	8.48176	-0.98792	-3.28217
F028	1007	0	0	Intact	4.16903e-05	G5	Negative	p.R248Q	0	0	0	0	0	1	0	-1	0	0	N/A	N/A	N/A	N/A	N/A	3.79907	3.90523	2.12241	5.48357	5.1795	5.30116	2.69597	4.5537	-3.28217	4.84799	1.15607	7.36496	8.73214	11.5963	6.17745	10.7137	5.30116	1.71868	-3.28217
F116	1031	0	0	Intact	4.16903e-05	G4	Negative	0	0	0	0	0	0	0	0	0	0	0	0.528841	0.92861	0.0310781	0.078984	0.380582	-0.141396	3.13837	0.112888	3.86167	2.95546	-3.28217	1.33018	2.07959	-1.52515	1.40824	-3.28217	9.25063	10.5513	11.87	6.77243	11.7675	8.80088	4.40684	1.6199
F019	1005	0	0	Intact	0.000125059	G4	Negative	0	0	0	0	-1	-1	1	0	-1	0	0	0.685935	0.670336	0.0536349	0.00899316	0.177928	2.60111	-0.0968337	-3.28217	-2.04985	3.02649	-0.0968337	1.59254	2.56774	0.43427	3.96706	-0.946364	8.68971	10.5325	13.9126	7.11416	12.0766	8.67754	0.821605	-2.04985
F020	1005	0	0	Intact	0.000125059	G4	Negative	0	0	0	0	-1	-1	1	0	-1	0	0	0.757576	0.683284	0.00564016	0.00358423	0.672346	-3.28217	-1.86673	-0.0591988	-3.28217	2.6492	2.60924	0.559735	2.76286	0.177851	4.4166	0.861399	8.46079	9.98404	13.2193	6.69289	11.8409	8.48652	3.32827	0.381392
F021	1005	0	1	Intact	0.000125059	G4	Negative	0	0	0	0	-1	-1	1	0	-1	0	0	N/A	N/A	N/A	N/A	N/A	2.60173	1.56113	-2.06845	0.790981	1.96354	-0.125758	1.8046	2.15143	-0.972398	3.36098	-0.632004	8.52692	10.3933	14.0441	7.22717	12.1927	7.77476	0.89985	-3.28217
F142	1038	0	0	Not_intact	0.000500019	G3	Negative	0	0	0	0	-1	0	0	0	-1	0	0	0.84247	0.962723	0.0577717	0.409965	0.955469	-1.00855	3.34429	-2.17743	2.43967	1.63185	-3.28217	0.0690089	1.91431	1.32638	2.55062	-3.28217	8.64964	10.4099	12.5754	8.70712	12.0972	8.48415	3.36099	4.88332
F099	1027	0	0	Not_intact	0.00124897	G4	Positive	0	0	0	0	-1	-1	1	0	-1	0	0	0.56729	0.636577	0.023281	0.0114679	0.368042	-3.28217	2.03874	-1.54305	3.88411	3.33885	-3.28217	0.899535	3.15642	0.960205	-0.777139	-3.28217	9.14006	9.80777	13.7656	6.36505	10.8885	7.9734	3.5754	-3.28217
F100	1027	0	0	Not_intact	0.00124897	G4	Positive	0	0	0	0	0	0	0	0	-1	0	0	0.451444	0.558337	0.00961994	0.00925412	N/A	-3.28217	1.74388	-3.28217	3.16951	2.58922	-1.43583	0.691429	2.25474	-1.62078	2.54593	-0.146704	8.8505	10.4229	12.9286	6.73025	10.4124	8.12777	3.33761	-3.28217
F135	1036	0	0	Not_intact	0.00124897	G4	Negative	0	0	0	0	-1	-1	1	0	-1	0	0	0.874009	0.974071	0.0886029	0.0146046	0.149316	-3.28217	3.0606	-1.18349	-2.65251	2.00435	-3.28217	-0.52823	0.22838	-2.0385	1.93176	-2.93326	9.24982	10.3195	13.4646	6.33964	12.1449	8.0194	3.84699	-3.28217
F136	1036	0	0	Intact	0.00124897	G4	Negative	0	0	0	0	-1	-1	1	0	-1	0	0	0.874009	0.974071	0.0886029	0.0146046	0.149316	-1.5357	2.08714	-1.10169	-2.36894	1.68708	-2.36894	1.02838	0.637372	-2.90986	1.04962	-3.28217	8.58147	10.2983	13.2303	5.81051	11.8661	7.67046	3.66938	-2.15938
F137	1036	0	0	Not_intact	0.00124897	G4	Negative	0	0	0	0	-1	-1	1	0	-1	0	0	0.82727	0.964083	0.075033	0.0104563	0.294956	-0.724102	2.72354	-3.28217	-2.89748	1.26051	-3.28217	0.896715	0.769574	-3.28217	1.35212	-3.28217	9.47746	10.3683	13.4972	6.19185	12.1755	7.83779	3.70534	-0.515383
F138	1036	0	1	Intact	0.00124897	G4	Negative	0	0	0	0	-1	-1	1	0	-1	0	0	0.82727	0.964083	0.075033	0.0104563	0.294956	-0.633833	2.29575	-0.881243	-1.55735	1.81642	-3.28217	0.509046	0.760385	-3.28217	1.91037	-3.28217	8.75132	10.3129	13.5964	5.69483	12.1448	7.96431	4.1627	-2.87146
F097	1026	0	1	Intact	0.00543792	G4	Negative	0	-1	0	0	-2	0	0	0	-1	-1	-1	0.560569	0.957385	0.0294667	6.28042e-05	0.134731	-3.28217	0.887926	3.32514	4.13586	2.66401	-1.77726	0.0669611	2.95512	-0.684117	3.4613	-3.28217	9.04455	9.96393	13.0085	8.27642	12.231	8.9456	1.8661	1.24495
F098	1026	0	1	Intact	0.00543792	G3	Negative	0	0	0	0	0	0	0	0	0	0	0	0.775584	0.813225	0.0406444	0.0564858	0.458798	-0.124342	0.824436	-0.815285	3.80235	2.19025	-3.28217	0.759802	3.21065	-0.124342	1.68084	1.18595	9.46019	10.5771	13.2493	7.22615	12.6688	9.33041	3.13622	3.61864
F132	1035	0	1	Intact	0.0055923	G4	Negative	0	0	0	0	-1	0	0	0	0	0	0	0.806141	0.949656	N/A	0.184904	N/A	-0.132446	4.03804	-0.427324	-1.18416	2.44147	-1.42421	0.112269	2.04142	-0.885586	2.47686	-3.28217	8.97518	10.5428	13.0188	9.19169	12.067	8.50057	2.56173	-0.885586
F133	1035	0	1	Intact	0.0055923	G4	Negative	0	1	0	0	0	-1	-1	-1	-1	1	1	0.806141	0.949656	N/A	0.184904	N/A	-0.308261	1.38123	-2.85689	-2.85689	1.80154	-3.28217	0.257332	2.37226	-1.67006	1.19392	-3.28217	8.93857	9.99397	13.2736	2.23859	10.3985	9.14682	4.41875	-2.03648
F134	1035	0	1	Intact	0.0055923	G4	Negative	0	0	0	0	0	0	0	0	0	0	0	0.734128	0.775395	0.136422	0.000286078	0.922249	-1.19782	-0.449968	-3.28217	-2.83846	1.87038	-3.28217	1.16973	2.42197	-2.22539	1.0967	-3.28217	9.05151	10.0608	13.1341	4.03145	10.7277	8.54403	3.85078	-3.28217
F090	1023	0	1	Intact	0.00579804	G5	Negative	0	0	0	0	-1	0	1	0	0	0	0	0.812394	0.910387	0.0685637	0.00386402	0.0932002	0.186813	2.67512	-1.36425	-2.02553	1.91855	-1.01289	0.0442272	2.27846	1.12015	1.64973	-3.28217	9.03383	10.1867	12.5608	8.61446	11.0597	9.35639	3.48634	-2.02553
F095	1025	0	1	Intact	0.00620924	G3	Positive	0	0	0	0	0	0	0	0	-1	0	0	0.540017	0.964071	0.0267278	0.00253146	0.203367	-0.164478	1.91666	-3.28217	4.38566	3.35935	-0.341394	-0.405539	2.34477	-1.54345	2.77196	-3.28217	8.52889	10.5779	13.4076	8.35318	11.1161	7.6222	2.9167	-3.28217
F096	1025	0	0	Intact	0.00620924	G3	Positive	p.E286K	0	0	0	-1	-1	1	0	-1	0	0	N/A	0.96504	0.0192017	0.00682299	0.296891	1.02978	0.349624	0.74689	3.61606	2.03627	-3.28217	-1.37499	2.87448	-3.28217	1.57085	-3.28217	8.55246	10.6202	13.5516	7.45262	11.2284	6.91165	3.00362	1.11297
F081	1021	0	1	Intact	0.00836167	G3	Negative	0	0	0	0	0	-1	0	0	0	0	0	0.848268	0.941149	0.0475456	0.158758	N/A	-1.69633	1.49519	-2.43359	-2.79637	2.34555	-3.28217	-0.0483399	2.28593	-2.79637	2.38018	-3.28217	8.65526	9.90609	13.7609	7.38181	11.4764	7.22356	1.31602	-2.79637
F082	1021	0	0	Intact	0.00836167	G3	Negative	p.R175H	-1	0	0	0	-1	0	0	0	0	0	0.756575	0.846372	0.0420037	0.00827295	0.320641	-1.08214	1.11914	-3.28217	-2.8391	1.74618	-3.28217	1.04357	2.12182	-2.8391	1.74618	-3.28217	8.74204	9.99626	13.725	6.53979	11.4616	7.32426	2.37917	0.32002
F101	1028	0	0	Intact	0.00928088	G4	Negative	0	0	0	0	-1	0	1	0	0	0	0	N/A	N/A	N/A	N/A	N/A	0.575334	2.02372	0.575334	-1.99179	2.36633	-3.28217	1.73255	2.44719	-3.28217	1.71088	-3.28217	8.8536	10.7939	8.00889	8.83322	10.7483	9.23874	3.30925	-1.99179
F102	1028	0	1	Intact	0.00928088	G4	Negative	0	0	0	0	-1	-1	1	0	-1	0	0	N/A	N/A	N/A	N/A	N/A	-1.07362	2.11705	0.0477083	2.79584	1.30825	-3.28217	0.230505	2.27799	-0.498521	2.92523	-1.57561	8.34185	10.5765	12.1205	7.91957	11.7598	9.00866	4.85127	-0.498521
F103	1028	0	0	Intact	0.00928088	G5	Negative	0	0	0	0	-1	-1	1	0	-1	0	0	N/A	N/A	N/A	N/A	N/A	-1.07125	3.01123	-3.28217	3.79353	3.42723	-2.79335	2.734	2.43543	0.850016	1.68349	0.384094	8.49081	10.4816	12.2847	7.39483	12.108	9.20282	4.65682	1.96968
F104	1028	0	0	Intact	0.00928088	G4	Negative	0	0	0	0	-1	0	0	0	0	0	0	N/A	N/A	N/A	N/A	N/A	0.794682	1.95394	-0.628695	-0.628695	2.54413	-3.28217	0.764202	3.05915	0.0644282	2.51697	-3.28217	8.90523	10.4836	11.0041	9.17088	10.9306	8.85097	3.32758	-3.28217
F105	1028	0	0	Intact	0.00928088	G3	Negative	0	0	0	0	-1	0	1	0	-1	0	0	N/A	N/A	N/A	N/A	N/A	1.13996	0.307202	-0.36755	0.614888	2.09176	-1.33305	0.933277	3.44648	0.0387329	2.22739	1.87751	8.58807	10.3655	12.3479	8.51902	11.983	8.70613	3.3003	0.533464
F106	1028	0	0	Intact	0.00928088	G5	Negative	0	0	0	0	-1	-1	1	-1	-1	0	0	0.656526	0.436212	0.0592505	0.00284625	0.351747	0.0503802	1.7596	1.05673	4.18275	3.11837	-1.18908	1.10757	0.863179	-0.594137	2.94048	2.74559	8.5667	10.3613	11.7853	6.55591	11.8152	8.70339	4.64963	1.22736
F109	1029	0	0	Not_intact	0.0133429	G3	Negative	0	0	0	0	-1	-1	0	0	-1	0	0	N/A	N/A	N/A	N/A	N/A	-0.990472	0.426964	-2.80747	2.01002	2.54355	-3.28217	-0.211265	2.23535	-1.92686	3.34991	-2.45089	9.02452	10.4686	13.0287	7.34477	11.3122	8.86489	-1.54328	-0.880007
F077	1020	0	0	Not_intact	0.0301948	G3	Positive	0	-1	0	0	-2	-1	0	0	-1	-1	0	0.807702	N/A	N/A	0.00865801	0.641892	0.70924	1.30987	-0.58722	4.52301	2.82922	-2.59657	-0.0316397	1.74618	0.938367	1.32795	2.74425	8.38729	10.3447	12.3447	6.34308	10.8227	8.02932	3.1672	0.594424
F079	1020	1	0	Not_intact	0.0301948	G4	Positive	0	0	0	0	-2	0	0	0	0	0	0	0.69762	0.892681	0.0340112	0.000932184	0.131901	-0.630956	1.09685	-0.630956	0.546146	3.07327	-3.28217	1.45927	2.82646	0.704742	1.3093	1.11956	8.12734	10.7024	12.5498	3.74837	10.3488	7.12173	3.82981	4.72998
F080	1020	0	0	Not_intact	0.0301948	G3	Positive	0	0	0	0	0	0	0	0	1	0	0	0.69762	0.892681	0.0340112	0.000932184	0.131901	-0.202138	-0.975479	-0.635248	2.47463	3.6018	-3.28217	0.449124	0.628126	-0.852935	-0.852935	3.23121	8.19268	10.065	12.1773	4.02979	10.5941	7.46741	3.54162	-2.75749
F075	1019	0	1	Not_intact	0.033681	G3	Positive	0	0	0	0	0	0	0	0	0	0	0	0.719849	0.934534	0.0305011	0.00181884	0.124042	0.179032	1.37314	0.382589	4.80414	2.96768	0.284398	0.560944	0.756748	0.0653612	1.73094	-0.598701	8.38977	10.5995	12.6865	7.08628	10.5308	6.78452	3.46459	2.95975
F076	1019	0	0	Not_intact	0.033681	G3	Positive	0	0	0	0	0	0	0	0	1	0	0	0.512764	0.83596	0.0214679	0.0909188	0.141269	0.337599	0.436107	0.572301	4.71025	1.85998	-2.76177	-0.072311	2.27367	0.0571521	2.65739	1.1957	8.41775	10.729	13.0119	7.45957	11.0247	6.15978	3.58783	2.59479
F067	1016	0	1	Not_intact	0.0495901	G4	Positive	0	-1	0	0	0	-1	0	0	0	-1	0	0.817897	0.964538	0.102926	0.000996938	0.0789496	-3.28217	0.980272	-3.28217	3.27676	2.22602	-1.39096	0.185595	1.24532	-3.28217	1.71626	0.920873	8.62134	10.2558	12.7042	5.72307	10.9466	7.71496	3.93938	-0.435564
F068	1016	0	0	Not_intact	0.0495901	G3	Positive	0	0	0	0	0	-1	0	0	1	0	0	0.694397	0.899398	0.0174347	0.00495021	0.257735	-1.35225	2.11762	-1.35225	3.99923	3.051	2.22553	-0.044761	1.94797	0.0251677	2.73354	2.03529	8.36384	10.1312	13.0807	7.06351	11.384	8.21493	3.73284	-3.28217
F039	1009	0	1	Not_intact	0.057879	G4	Positive	0	0	0	0	-1	-1	0	0	0	0	0	0.699672	0.902508	0.0197897	0.00147667	0.506478	1.59345	0.958871	-1.9646	3.99138	3.09435	-0.828683	0.84026	1.92021	0.411561	2.92983	1.26546	8.36877	10.5967	12.6837	4.57787	11.2685	7.90809	3.53717	3.37597
F040	1009	0	0	Not_intact	0.057879	G3	Positive	0	0	0	0	0	-1	0	0	0	0	0	0.699672	0.902508	0.0197897	0.00147667	0.506478	1.76002	1.49358	-0.0595661	4.63262	2.53966	1.63294	1.87681	3.09214	2.35065	1.69788	2.79844	8.04821	10.1418	12.6043	3.7268	11.0118	7.22779	3.99574	2.1331
F054	1013	0	1	Intact	0.0638585	G4	Negative	0	0	0	0	-1	-1	1	0	-1	0	0	N/A	N/A	N/A	N/A	N/A	-0.513234	1.76171	-1.31573	1.99598	2.53167	0.376853	1.76171	2.10023	-1.98703	1.69668	-0.513234	8.80654	10.5326	12.7415	6.27102	12.8688	8.83515	3.44151	1.94088
F055	1013	0	1	Intact	0.0638585	G4	Negative	0	0	0	0	-1	-1	1	0	-1	0	0	N/A	N/A	N/A	N/A	N/A	-1.36137	1.56899	-1.36137	2.64634	3.21228	0.86497	1.98893	1.93592	-1.36137	0.61813	-1.36137	8.47041	10.3711	12.6842	5.33941	12.5978	8.00654	4.05066	1.42253
F056	1013	0	1	Intact	0.0638585	G4	Negative	0	-1	0	0	-1	-1	1	0	-1	-1	0	N/A	N/A	N/A	N/A	N/A	0.375027	2.41328	-1.9882	1.22754	2.45315	-0.00238708	0.80293	1.13252	-3.28217	2.14773	-0.861001	8.52366	10.1849	12.3142	5.56736	12.4486	7.66707	3.0552	3.17924
F057	1013	0	1	Intact	0.0638585	G4	Negative	0	-1	0	0	-1	-1	1	0	-1	0	0	0.559285	0.893614	0.0358768	0.00514096	0.109429	1.41433	1.13147	-0.792495	0.19762	2.7337	-1.77293	1.36202	1.36202	-0.382392	2.48738	-3.28217	8.57212	10.4681	12.7959	4.70117	12.3526	7.93143	3.89809	-1.36764
F058	1013	0	1	Intact	0.0638585	G4	Negative	0	-1	0	0	-1	-1	1	0	-1	-1	0	0.611797	0.758736	0.0594817	0.00294334	0.248711	1.11454	1.98911	-2.10968	3.08433	2.6531	-2.10968	1.42271	2.20616	1.02599	2.73918	-2.10968	8.65669	10.4626	12.7597	5.61725	12.9389	8.49548	3.75583	-2.10968
F139	1037	0	1	Intact	0.0652061	G4	Negative	0	-1	0	0	0	-1	1	0	0	0	0	0.807886	0.902445	0.00977885	0.00157527	0.238025	3.03428	0.985589	-0.479568	3.78557	1.90883	-2.28494	0.587131	2.84165	-2.06294	2.5283	-3.28217	8.59823	10.4957	13.8252	5.98609	11.7837	9.17819	4.65482	2.20426
F112	1030	0	0	Not_intact	0.0656544	G3	Positive	0	0	0	0	0	0	0	-1	0	0	0	N/A	N/A	N/A	N/A	N/A	-0.269124	-0.200558	0.255003	4.31134	2.13231	-3.28217	0.255003	1.66561	2.43134	1.33698	-3.28217	8.2611	10.4612	12.919	7.47067	9.92891	8.67273	3.08814	3.64417
F113	1030	0	0	Not_intact	0.0656544	G4	Positive	0	-1	0	0	0	0	0	-1	0	0	0	0.718561	0.703539	0.0246125	0	0.574526	1.96001	0.514543	-1.15196	4.07047	2.97598	-3.28217	1.08609	2.01738	1.90026	2.4923	0.636732	8.35019	10.3851	12.8111	6.95306	10.4583	8.45487	3.38629	1.88801
F115	1030	1	1	Not_intact	0.0656544	G4	Positive	0	-1	-2	0	0	0	0	-1	0	0	0	0.770052	0.68181	0.0540768	0.00175796	0.690375	1.76816	1.2486	-0.0133235	4.02051	2.84938	-2.52421	1.81261	3.51971	1.60928	0.607499	-1.83446	7.74868	9.83169	11.7438	5.74407	9.527	8.19233	3.61898	6.14182
F011	1003	1	0	Not_intact	0.075436	G3	Negative	0	0	0	0	0	-1	0	0	0	0	0	0.534542	0.957442	0.0510324	0.00142561	0.354177	1.78996	0.344646	0.77187	3.12263	2.25428	-3.28217	1.52332	2.11548	0.77187	0.999453	-3.28217	8.0736	10.1413	13.5197	5.77247	10.6165	3.1466	3.81837	4.98245
F012	1003	0	1	Not_intact	0.075436	G3	Negative	0	0	0	0	-1	-1	0	0	0	0	0	0.586573	0.950076	0.0441316	0.0013988	0.325993	0.86672	1.52728	-0.156866	3.53834	3.12207	-3.28217	0.216234	2.74866	-3.28217	2.35969	-3.28217	8.51081	10.4581	13.0519	6.04193	10.9027	3.99877	4.45567	0.216234
F013	1003	0	1	Not_intact	0.075436	G3	Negative	0	0	0	0	0	0	0	0	0	0	0	N/A	N/A	N/A	N/A	N/A	-2.12629	-0.446039	-0.0195211	2.70966	2.46771	0.15421	2.21657	2.7643	-3.28217	2.46771	-0.718323	8.60113	10.4679	13.0258	6.00821	10.6837	4.87121	4.07847	1.24813
F049	1011	0	0	Not_intact	0.0900463	G4	Negative	0	0	-1	0	-1	0	0	0	-1	0	0	0.792958	0.737685	0.0355915	0.00717458	0.17969	-1.12226	1.70816	-0.0745045	0.694437	0.91509	-3.28217	0.733637	3.44484	-1.12226	3.55836	-3.28217	9.11885	10.6792	12.5796	9.04748	11.5919	7.87596	2.50445	-2.76252
F050	1011	0	0	Not_intact	0.0900463	G5	Negative	0	-1	-1	0	-1	1	1	0	-1	-1	-1	0.666024	0.43481	0.0460879	0.0556188	0.328559	-0.519239	1.7664	0.957333	1.21432	1.51661	-3.28217	-0.76227	1.89784	-3.28217	3.10338	-3.28217	8.67955	10.1604	11.9411	8.34644	9.71295	5.94736	3.8407	-3.28217
F034	1008	1	1	Not_intact	0.0934217	G4	Positive	0	-1	-1	0	0	-1	1	0	-1	0	0	0.40172	0.554775	0.0445608	0.0010797	0.101501	0.336199	2.01633	-1.57897	3.63167	3.11837	-3.28217	1.40816	1.93116	3.2992	0.0433446	-3.28217	8.51603	10.7859	11.4605	4.05046	10.0718	7.2764	4.0903	0.336199
F128	1034	0	1	Not_intact	0.125182	G4	Positive	0	-1	0	0	0	-1	0	0	0	-1	0	0.764095	0.572803	0.0960722	0.00843514	0.727368	-0.55161	1.5675	-1.4888	4.69628	2.64607	-3.28217	0.4922	1.89702	0.633621	2.04363	-2.84673	8.54676	10.6232	11.4737	5.45339	10.8958	7.70611	3.43118	-2.84673
F129	1034	1	1	Not_intact	0.125182	G4	Positive	0	-1	0	0	0	-1	0	0	0	-1	0	0.751901	0.622524	0.0588032	0.0384314	0.616589	-1.09173	3.59845	-1.36671	5.14732	2.80386	-0.124966	0.405057	1.98928	-3.28217	0.921515	-1.09173	8.67886	10.6781	11.9418	5.07075	10.9594	7.89692	3.47711	3.30951
F130	1034	0	1	Not_intact	0.125182	G4	Positive	0	-1	0	0	-1	-1	0	0	-1	-1	0	N/A	0.485976	0.102427	0.0794155	0.582684	-1.03181	4.24231	-1.13931	5.36917	3.23406	0.94781	0.97384	1.76719	-2.85817	0.751134	-1.3818	8.8565	10.6327	11.7634	4.90464	11.0124	7.47384	3.58168	-2.85817
F051	1012	0	0	Not_intact	0.133539	G4	Negative	0	0	0	0	-2	1	1	0	-1	0	0	N/A	N/A	N/A	N/A	N/A	2.49297	1.64621	1.49225	1.47409	2.51979	-3.28217	-0.664719	2.13663	-2.26259	2.88546	-2.26259	8.37892	10.1689	12.4008	8.80906	11.1377	7.62218	2.14813	1.88492
F052	1012	0	0	Not_intact	0.133539	G4	Negative	0	0	-1	0	-1	1	1	0	-1	0	0	0.754445	0.920747	N/A	0.00714192	0.281435	0.872669	2.66095	0.0349614	1.68421	2.9817	-3.28217	0.678625	2.36006	-2.82419	3.23219	-3.28217	8.56727	10.3659	13.1004	9.50628	11.6043	8.6161	2.63443	-2.4771
F053	1012	0	1	Not_intact	0.133539	G4	Negative	0	0	-1	0	-1	1	1	0	-1	0	0	N/A	0.935749	0.0279664	0.0253817	0.401576	-1.79149	2.95777	-2.49634	1.77188	2.82768	-3.28217	1.07891	3.7146	-3.28217	2.6337	-3.28217	8.72281	10.2818	13.0842	9.19179	11.5874	7.00851	2.04337	1.72393
F124	1033	0	0	Not_intact	0.17579	G4	Positive	0	0	-2	0	-2	-1	0	0	0	0	0	0.770536	0.927611	0.0612269	0.04826	0.435999	2.99444	2.38719	1.34035	3.5638	3.07586	0.613103	0.994417	2.16952	-0.727176	2.61313	2.28816	8.50152	10.2331	12.8689	6.6396	9.5764	7.52628	2.75173	-0.553835
F125	1033	0	0	Not_intact	0.17579	G3	Positive	0	0	-2	0	0	-1	0	0	0	0	0	0.852769	0.562073	0.115171	0.00188008	0.632484	1.30177	0.402892	-2.20351	3.59764	2.16507	1.58437	0.831404	2.18938	-1.76945	1.67324	3.49898	8.85808	10.4817	13.0112	7.50369	10.5702	6.79377	2.86127	0.483742
F069	1017	0	0	Intact	0.199536	G5	Positive	0	-1	-1	0	-1	-1	0	0	-1	-1	-1	0.698425	0.897683	0.0475117	0.00144196	0.212824	-3.28217	-2.20056	-2.64229	4.51977	3.77628	-3.28217	1.36182	2.12063	-3.28217	1.65255	-3.28217	8.2942	10.6119	13.1837	6.36229	10.9582	7.94302	2.86298	3.06443
F070	1017	0	0	Not_intact	0.199536	G3	Negative	0	-1	-1	0	0	-1	0	0	1	-1	-1	0.698425	0.897683	0.0475117	0.00144196	0.212824	-3.28217	-3.28217	-3.28217	3.55046	-3.28217	-3.28217	-3.28217	-3.28217	-3.28217	-3.28217	3.91229	8.39291	11.0509	13.0111	5.99521	11.4611	8.13847	1.87593	-3.28217
F071	1017	1	0	Not_intact	0.199536	G4	Positive	0	-1	-2	0	0	0	0	0	0	0	0	0.765465	0.936515	0.053316	0.00138224	0.311436	2.68649	0.20023	-1.8513	4.75234	-3.28217	-3.28217	0.404064	-1.34603	-0.548029	-3.28217	0.582631	8.15151	10.188	12.3349	4.37392	10.5532	8.37025	2.68649	4.06885
F072	1017	1	0	Not_intact	0.199536	G4	Negative	0	-1	-2	0	-1	-1	0	0	-1	-1	-1	0.765465	0.936515	0.053316	0.00138224	0.311436	-0.847376	-3.28217	-3.28217	5.21253	2.45475	-3.28217	-3.28217	1.17284	2.61	0.0914228	-3.28217	8.38502	11.2917	13.0832	6.43673	11.7364	8.27644	2.49877	5.64192
F008	1002	0	1	Not_intact	0.290551	G4	Positive	0	0	0	0	0	0	0	0	0	0	0	0.711442	0.416768	0.0386618	0.0182903	0.305073	-3.28217	2.83853	3.34687	2.04664	4.96923	5.53705	3.72201	5.22372	4.96923	3.60747	4.54024	6.59678	6.85706	8.65451	4.71638	7.75244	3.34687	4.54024	4.33956
F009	1002	0	1	Intact	0.290551	G4	Negative	0	0	-1	0	-1	0	0	0	-1	0	0	N/A	N/A	N/A	N/A	N/A	-3.28217	2.55226	2.01147	2.26836	3.17134	2.84303	2.26836	3.5717	0.49826	2.61529	0.202343	8.68423	10.3874	12.9979	8.3169	11.1775	7.75451	4.14184	2.61529
F010	1002	0	1	Not_intact	0.290551	G4	Positive	0	0	0	0	0	0	0	0	-1	0	0	N/A	0.6961	0.03491	0.00101272	0.308808	1.01894	2.11596	3.03246	4.48651	2.35169	1.01894	2.45653	1.6693	-0.197193	2.23863	2.96298	8.1499	10.1957	11.8705	5.83396	10.1059	7.84655	3.33709	2.23863
F016	1004	0	1	Not_intact	0.316256	G5	Negative	0	0	0	0	0	0	0	0	0	0	0	N/A	N/A	N/A	N/A	N/A	7.42261	7.59584	10.1364	1.90725	5.72794	7.03821	5.72794	5.57072	6.75118	8.29389	-3.28217	3.87728	4.33396	6.42347	-3.28217	3.87728	1.90725	6.62355	-3.28217
F017	1004	0	1	Intact	0.316256	G4	Negative	p.R282W	0	0	0	-1	0	0	0	-1	0	0	0.767077	0.802154	0.0281063	0.0249818	0.210504	4.72105	-3.28217	4.72105	2.2867	4.43279	2.86149	-3.28217	1.31678	-3.28217	4.07218	4.84611	8.94977	9.38032	12.7956	5.16701	10.5229	7.36541	1.31678	1.31678
F083	1022	0	0	Not_intact	0.338998	G3	Positive	0	0	0	0	-1	0	0	0	-1	0	0	0.634156	0.937166	0.0497344	0.000579878	0.387781	-3.28217	-0.968032	-3.28217	4.24397	1.9178	1.47852	-2.63363	3.31657	-2.63363	1.13959	-3.28217	8.48235	10.5228	12.6287	6.13526	10.5294	7.23263	3.34998	-3.28217
F084	1022	0	1	Not_intact	0.338998	G4	Positive	0	0	0	0	0	-1	1	0	1	0	0	N/A	N/A	N/A	N/A	N/A	-3.28217	1.23823	0.128772	4.49542	1.87965	2.92355	-0.0242972	3.04395	1.72011	3.04395	-3.28217	9.06134	10.1512	13.3608	6.86548	10.3601	8.02185	3.03429	-3.28217
F085	1022	0	0	Not_intact	0.338998	G4	Positive	0	0	-1	0	-1	-1	1	-1	-1	0	0	N/A	N/A	N/A	N/A	N/A	-0.402923	-1.03734	-0.402923	4.63576	2.31761	-3.28217	0.679937	2.53415	1.01788	0.873992	2.28384	8.3403	10.8098	11.4477	4.60873	9.84302	6.75042	3.7363	-1.15592
F086	1022	0	0	Not_intact	0.338998	G4	Positive	0	-1	-1	0	-1	0	0	-1	-1	0	0	N/A	N/A	N/A	N/A	N/A	-3.28217	0.865395	-2.80821	4.27293	2.04982	-3.28217	1.41217	0.5869	-3.28217	0.865395	2.72665	8.45954	10.8267	12.2653	6.32082	10.7646	6.37115	3.96478	-0.213618
F087	1022	1	1	Intact	0.338998	G4	Positive	0	-1	-1	0	-1	0	0	-1	-1	0	0	0.747715	0.812723	0.0895336	0.000515301	0.317564	0.826746	1.13185	-3.28217	4.39871	2.11511	-3.28217	0.493826	0.130777	-3.28217	0.493826	3.01645	8.51868	10.8252	11.4537	5.61862	10.9657	3.05321	4.74053	0.493826
F088	1022	0	0	Intact	0.338998	G4	Positive	0	0	-1	0	0	0	0	0	0	0	0	0.747715	0.812723	0.0895336	0.000515301	0.317564	-0.643013	1.22393	-3.28217	4.66969	3.05865	-0.239335	-0.467775	2.78337	-1.20552	2.89184	-0.170576	8.31634	10.6805	12.0735	6.25858	10.2034	5.12091	2.53839	-0.042171
F089	1022	1	0	Not_intact	0.338998	G4	Positive	0	0	-1	0	-1	0	0	1	-1	0	0	0.634156	0.937166	0.0497344	0.000579878	0.387781	-0.0766226	0.700137	-2.7852	4.3797	3.33335	-3.28217	1.48971	0.90943	0.41006	0.499057	3.9295	8.72412	10.511	11.5129	5.52262	10.7361	5.27737	4.00741	1.09217
F001	1001	0	1	Not_intact	0.561559	G5	Positive	p.MFRE340fs	0	0	0	-1	1	1	-1	-1	-1	1	N/A	N/A	N/A	N/A	N/A	-3.28217	1.62875	-3.28217	3.37071	1.86121	-3.28217	1.48862	0.675922	4.40527	1.52095	-3.28217	8.41666	10.5663	11.2378	6.51485	8.87872	8.50772	4.11876	2.03921
F002	1001	1	1	Not_intact	0.561559	G4	Positive	p.MFRE340fs	0	0	0	0	0	0	0	-1	0	0	0.613007	0.178006	0.073247	0.0131579	0.477768	-2.16749	2.60714	-3.28217	3.2879	1.668	-3.28217	1.91715	1.5936	4.20732	0.423052	0.379428	8.45437	10.1827	10.8931	5.80558	9.01205	8.42835	2.93553	3.4013
F003	1001	0	1	Not_intact	0.561559	G4	Positive	p.MFRE340fs	-1	0	0	0	0	0	-1	-1	-1	0	0.613007	0.178006	0.073247	0.0131579	0.477768	0.229638	3.2474	2.57361	3.67498	2.09811	0.854157	2.43779	2.35536	3.99836	1.36546	1.68336	8.65558	9.92362	9.86209	5.67571	8.92452	8.65546	2.70515	0.421897
F004	1001	1	1	Not_intact	0.561559	G4	Positive	p.MFRE340fs	-1	-1	0	0	0	0	-1	0	-1	0	0.630721	0.173397	0.0486396	0.00686931	0.509944	1.80367	1.88863	-3.28217	3.46257	2.20489	-2.90999	1.75277	-1.53611	4.12412	2.04487	-3.28217	7.64524	9.5617	10.3865	5.42832	8.21079	7.92714	3.67907	4.92531
F005	1001	0	1	Not_intact	0.561559	G5	Positive	p.MFRE340fs	-1	-2	0	-1	0	1	-1	0	-1	-1	0.630721	0.173397	0.0486396	0.00686931	0.509944	-0.630918	2.36436	-2.89182	2.49271	2.21356	-3.28217	1.14457	1.67849	4.04611	1.63464	-2.89182	8.02976	9.86966	10.5897	5.28204	8.6603	8.17888	3.89014	2.25277
F006	1001	0	1	Not_intact	0.561559	G4	Positive	0	0	0	0	0	0	0	0	-1	0	0	N/A	N/A	N/A	N/A	N/A	-2.89898	2.18378	-1.50238	2.79079	1.773	-0.806227	1.13621	0.815752	4.31908	1.34597	-0.176909	8.20104	9.71222	10.7525	5.43177	8.84281	7.8038	4.19894	0.403165
F007	1001	0	1	Not_intact	0.561559	G4	Positive	p.MFRE340fs	0	0	0	0	0	0	0	0	0	0	N/A	N/A	N/A	N/A	N/A	-2.57898	2.20862	-3.28217	4.14804	2.89979	-3.28217	1.31713	2.11496	4.15851	2.50783	-3.28217	8.13389	10.3708	10.8247	5.77752	9.66345	8.63528	3.80239	-2.10828
F061	1015	1	0	Not_intact	0.77077	G4	Positive	p.P153fs	-1	0	0	-1	-1	1	1	0	-1	1	0.730783	0.093564	0.0999467	0.00797935	0.392542	-0.39519	1.71421	-0.029754	5.45754	2.95879	0.261574	-3.28217	2.13	1.56187	-0.39519	-0.39519	8.33727	11.0215	7.3041	0.892492	10.5136	9.22074	4.58469	3.48186
F063	1015	1	0	Not_intact	0.77077	G4	Positive	p.P153fs	0	0	0	0	0	0	0	0	0	0	N/A	N/A	N/A	N/A	N/A	1.19761	0.721802	-1.47179	4.8756	2.12285	-2.10989	-0.420536	1.94112	-0.693676	2.07952	0.604423	8.28764	10.3449	8.32523	1.35125	9.71505	8.11196	3.62591	4.03038
F064	1015	0	1	Not_intact	0.77077	G4	Positive	p.P153fs	-1	0	0	0	-1	1	-1	-1	-1	1	N/A	N/A	N/A	N/A	N/A	0.290393	-1.2418	-1.92785	5.44194	2.14518	-1.92785	1.57689	-0.428767	-0.778751	1.41316	-0.428767	8.3219	10.0393	8.37293	2.42858	9.56206	7.44469	3.84248	2.29383
F065	1015	1	0	Not_intact	0.77077	G4	Positive	p.P153fs	0	0	0	0	0	0	0	0	0	0	N/A	N/A	N/A	N/A	N/A	1.37431	-0.100554	-3.28217	6.53992	3.55104	3.64973	3.4451	-3.28217	-3.28217	3.07066	2.08821	7.72036	9.56564	8.06692	4.38196	9.73818	4.82368	4.19851	3.82891
F066	1015	0	1	Not_intact	0.77077	G4	Positive	p.P153fs	0	0	0	0	1	1	-1	-1	-1	1	N/A	N/A	N/A	N/A	N/A	-0.226629	2.05752	0.208347	4.33999	1.83238	-0.505815	1.4109	0.931455	1.56548	1.23775	1.04094	8.18668	10.3112	6.09845	3.06574	8.98795	8.11337	3.9345	1.23775
F091	1024	0	1	Intact	0.855979	G4	Negative	0	0	-1	0	-2	-1	1	-1	-1	0	0	0.804991	0.624251	0.181618	0.00366281	0.300279	-0.00745607	1.74086	-1.21275	3.18114	2.69777	-1.56685	1.72045	1.47454	-2.34597	1.08518	0.404353	8.93381	10.2512	11.4383	4.71704	11.2324	8.26965	4.11157	-0.2277
F092	1024	0	0	Intact	0.855979	G5	Negative	0	1	-1	0	-2	-1	1	-1	-1	0	1	0.585938	0.487873	0.237016	0.00089216	0.415573	0.470209	0.736267	-3.28217	3.60958	1.5794	-3.28217	1.65479	1.12888	-0.879226	1.54017	-1.10935	8.65124	10.3189	10.8451	4.40764	11.0917	8.383	4.0956	2.16071
F093	1024	0	1	Intact	0.855979	G4	Negative	0	0	0	0	0	0	1	0	-1	0	0	0.585938	0.487873	0.237016	0.00089216	0.415573	0.587428	0.889481	-3.28217	3.18959	3.67565	-3.28217	-0.0615856	0.827611	0.204921	-0.0615856	0.948806	8.53544	10.6213	12.3422	5.51573	11.729	8.2601	2.24178	3.47838
F094	1024	0	1	Intact	0.855979	G4	Negative	0	0	1	0	-2	-1	1	-1	-1	0	1	N/A	N/A	N/A	N/A	N/A	-0.427714	1.11576	-3.28217	3.81662	1.56077	-3.28217	2.17509	-1.83264	0.0891746	0.799085	0.136654	8.70889	10.2643	11.575	4.72467	11.4933	8.87929	3.56222	-3.28217
F117	1032	1	1	Not_intact	1.1244	G4	Positive	p.R175H	-1	-1	0	0	-1	0	0	-1	-1	-1	0.498603	0.717789	0.0860303	0.00085955	0.330742	0.0767438	1.44883	-1.59407	3.20201	1.89522	1.34455	-1.29554	1.20856	1.95311	1.40802	2.81397	8.42907	10.0782	12.9837	4.99005	10.7033	7.57775	3.86877	4.68304
F118	1032	1	1	Not_intact	1.1244	G4	Positive	p.R175H	-1	-2	0	0	-1	0	0	-1	0	0	N/A	N/A	N/A	N/A	N/A	1.03132	0.0781937	-1.02617	4.23056	2.88227	-1.51522	0.259262	1.42178	-0.926026	1.617	0.954577	9.16941	10.2826	11.9899	3.87217	10.1346	7.0052	3.53707	2.73709
F119	1032	0	0	Not_intact	1.1244	G4	Positive	0	0	0	0	0	0	0	0	0	0	0	N/A	N/A	N/A	N/A	N/A	5.65069	2.51703	-1.38136	4.99857	2.94984	-3.28217	-0.376475	1.50749	-3.28217	1.84034	3.40701	8.42339	10.47	12.2746	5.76881	10.054	8.03275	3.81255	0.523903
F120	1032	0	1	Not_intact	1.1244	G5	Positive	p.R175H	-1	-2	0	0	-1	1	0	0	-1	0	0.78883	0.750516	0.220476	0.0446212	0.730624	0.406765	1.64241	-1.29151	2.2292	2.06761	-2.82613	-1.29151	2.26405	-1.29151	1.60665	-0.648779	8.45062	10.0027	13.0256	6.68997	10.7105	7.28634	3.36548	-2.82613
F121	1032	0	1	Not_intact	1.1244	G4	Positive	p.R175H	-1	0	p.I717fs	-1	-1	1	-1	-1	1	1	0.78883	0.750516	0.220476	0.0446212	0.730624	-0.878485	2.32723	-1.25878	3.24205	3.13227	-3.28217	0.479972	0.901008	-3.28217	-2.59235	1.10498	8.72162	9.86889	10.1492	3.14774	9.27723	5.372	2.47355	2.48982
F122	1032	0	1	Not_intact	1.1244	G4	Positive	p.R175H	-1	0	p.I717fs	-1	-1	0	-1	-1	1	1	N/A	N/A	N/A	N/A	N/A	0.300578	3.26253	-3.28217	1.43713	3.3222	-0.977042	0.967357	1.05035	-3.28217	-0.435226	0.90182	8.05632	9.29668	9.75012	1.63833	8.5466	3.8683	2.82344	-2.39875
F123	1032	0	0	Not_intact	1.1244	G5	Positive	p.R175H	-1	0	p.I717fs	-1	-1	0	-1	-1	1	1	N/A	N/A	N/A	N/A	N/A	3.64606	5.40019	2.68298	-0.248343	5.73749	4.74921	1.30323	0.231978	-1.79806	-3.28217	1.63042	8.33358	9.43421	10.0347	2.69949	9.04394	3.65032	3.81088	-0.452052
F144	1039	1	0	Not_intact	1.70757	G5	Negative	0	0	0	0	0	0	0	0	0	0	0	0.811824	0.00673765	0.665084	0.00653458	0.504227	-2.48306	0.12659	-1.16776	-3.28217	3.47677	-3.28217	0.481291	-0.211734	2.25735	-1.43815	2.65593	8.57115	9.14744	5.05448	-1.59507	6.59506	1.32136	4.02057	4.94295
F145	1039	0	0	Not_intact	1.70757	G5	Negative	p.A161T	0	0	0	0	-1	-1	1	-1	-1	1	0.811824	0.00673765	0.665084	0.00653458	0.504227	0.638873	0.480805	-1.71415	-0.980592	2.96694	-3.28217	0.349737	0.521975	0.480805	-1.91929	2.80124	8.72295	9.46421	6.19342	-0.671244	7.52034	1.08589	3.59222	2.88252
F146	1039	0	0	Not_intact	1.70757	G5	Negative	p.P72R	0	0	0	0	0	0	0	0	0	0	0.747397	0.133229	N/A	0.0847118	0.415326	2.25349	1.09061	-0.0829473	1.67826	2.98263	-3.28217	0.488552	1.26143	2.53628	-1.43249	0.322004	8.99562	9.01857	9.59458	1.06447	9.33867	3.68229	3.73711	4.20327
F147	1039	0	0	Not_intact	1.70757	G5	Negative	0	-1	-1	0	-1	-1	1	0	-1	0	1	0.823328	0.262638	0.711712	0.0186741	N/A	1.6853	0.146756	-0.894366	1.84169	2.29964	-3.28217	0.056757	0.311482	2.77925	1.05512	-1.30729	8.96008	9.75033	10.7309	2.72184	9.6908	2.50927	2.75799	-2.29887

## Sheet: Fig 2B
Gene	log2(beta)	p(adj)
NRIP3	1.19263	0.00354757
AKR1C3	1.05821	0.008243
AKR1C1	0.926994	0.014986
AMIGO2	0.908936	0.0056746
PTTG1	0.889276	0.00952773
CDKN3	0.888862	0.00574767
MUC5B	0.883224	0.00345886
LAPTM4B	0.876216	0.00251534
KIF18B	0.869916	0.00612329
CENPA	0.859103	0.00922864
ATP1B1	0.85638	0.00535953
CP	0.855821	0.0437894
LIPG	0.854938	0.00479746
CDC20	0.85304	0.00771389
CDR1	0.846936	0.0280468
MYBL2	0.842199	0.014
CDKN2A	0.838184	0.0105295
IQGAP3	0.834264	0.00553058
FAM83D	0.82577	0.00998409
GTSE1	0.819769	0.00883939
BST2	0.816154	0.00914697
CDK1	0.815089	0.0115199
AURKB	0.811159	0.0072229
ANLN	0.803443	0.0125788
KIF20A	0.786507	0.00612329
DLGAP5	0.782331	0.00821867
GINS1	0.776341	0.00140255
EGLN3	0.769844	0.0148298
KIF4A	0.769643	0.00878542
FN1	0.764203	0.000534267
ONECUT2	0.7575	0.0121324
BIRC5	0.754223	0.00400475
KIF23	0.751495	0.00553058
AURKA	0.749737	0.0036974
PLEKHG4	0.74383	0.0167069
CDCA3	0.736428	0.00998409
ASF1B	0.734577	0.00722984
MFAP2	0.72862	0.0163436
KIFC1	0.723657	0.0250355
ESPL1	0.720352	0.00833073
MELK	0.713226	0.00914697
IGFBP3	0.709139	0.00681241
BUB1	0.707582	0.0225538
CENPK	0.706878	0.0199699
DEPDC1B	0.706716	0.00908737
PKMYT1	0.703493	0.0218665
PRR11	0.700658	0.0174603
CDC7	0.692434	0.0124382
PIF1	0.691571	0.00729981
LAMB3	0.688103	0.0291835
MKI67	0.684074	0.00796308
CELSR3	0.683583	0.0254517
MROH6	0.680551	0.0116645
CKAP2L	0.678135	0.0137124
KIF15	0.677558	0.0067085
GAS2L3	0.674699	0.00833073
E2F1	0.673852	0.00553058
HNF1A	0.67102	0.0192622
ASPM	0.67097	0.0119603
PARPBP	0.670067	0.0105295
NDC80	0.661897	0.0289874
NEK2	0.661804	0.0255823
CENPF	0.659925	0.0227598
ENHO	0.658018	0.0396602
CTHRC1	0.654824	0.00839213
CIT	0.654308	0.015139
LRP4	0.654075	0.00779601
FREM1	0.653178	0.011476
NRM	0.652216	0.013054
CEP55	0.652023	0.0131365
GSC	0.648034	0.0485829
CDCA5	0.646781	0.00629696
HJURP	0.642491	0.0117671
APOBEC3B	0.641848	0.00976017
CENPI	0.640177	0.0113758
KPNA2	0.639908	0.00697271
MDK	0.639722	0.0115495
KIF2C	0.639143	0.00722984
LMNB1	0.638948	0.00143278
CCNE2	0.638292	0.0036974
EXO1	0.635563	0.00821867
MCM4	0.631381	0.00251534
NCAPG	0.627274	0.0202338
ESM1	0.625787	0.0443662
RIPPLY3	0.616332	0.0149247
HMMR	0.610656	0.0144333
CDCA4	0.608234	1.31e-17
RMI2	0.607882	0.00833073
BRIP1	0.606103	0.0104394
BRCA2	0.600451	0.0120732
FAM111B	0.59797	0.0250355
CCNB1	0.595821	0.00612329
NCAPH	0.589018	0.0338284
ARHGEF39	0.585355	0.00722984
RAD54L	0.584513	0.0202338
FOXM1	0.581436	0.00526076
DTL	0.57888	0.0169275
HAAO	0.578194	0.0125788
CCNE1	0.576718	0.0120732
NID1	0.575831	0.00883939
OSBPL10	0.57493	0.00362949
ELF4	0.574833	0.0105845
CDKN2C	0.573229	0.0410396
CDC45	0.570555	0.0336924
ARHGAP11B	0.568677	0.0411547
IFI30	0.568312	0.0411547
FANCA	0.5653	0.013054
RNASEH2A	0.563546	0.0209488
ADAM12	0.562009	0.0155443
CDCA2	0.561347	0.0408442
CDC6	0.56106	0.0160236
MTMR11	0.560257	0.0105295
ANP32E	0.558163	0.0056746
RECQL4	0.558091	0.0129458
ARL4D	0.554501	0.0225538
PBK	0.549956	0.0215295
HOPX	0.54886	0.0394326
CDT1	0.547006	0.0225538
POLQ	0.546326	0.0440055
HMOX1	0.545158	0.0386867
CENPE	0.544987	0.0119276
CENPU	0.544437	0.0273042
NUSAP1	0.544132	0.0265006
CDKN2B	0.539699	0.0239694
GMNN	0.539048	0.0197985
HMGB2	0.538908	0.0046267
RNFT2	0.534899	0.0370009
POLE2	0.534587	0.0138646
NT5DC2	0.533457	0.0115052
ID1	0.531718	0.0480134
LURAP1L	0.52908	0.0370009
POC1A	0.524155	0.0363532
RAD51AP1	0.523535	0.0181134
MCM5	0.522848	0.00629696
ARHGAP11A	0.522607	0.013054
PRTFDC1	0.522297	0.0202338
CHST2	0.521326	0.0304127
RND3	0.518285	0.0251433
GPSM2	0.514947	0.0246707
PSRC1	0.513622	0.0183361
KNTC1	0.512677	0.000931783
PRC1	0.511761	0.00553058
PPIC	0.51055	0.0330046
ECT2	0.51011	0.0105822
CCNA2	0.509606	0.0163448
PIN4P1	0.508287	0.0159805
RDH10	0.506851	0.0342491
ORC1	0.506214	0.00883939
RACGAP1	0.502391	0.00722984
CDH24	0.501181	0.0202338
CHEK1	0.501132	0.00893836
GPX8	0.501067	0.0339989
NEURL1B	0.499359	0.00182519
DIAPH3	0.497843	0.0287957
PLK4	0.497199	0.0144333
GNPTAB	0.494427	0.0345308
HELLS	0.491828	0.00914697
BUB1B	0.490783	0.0357247
DGAT2	0.488394	0.0404356
FES	0.488264	0.0403794
CDCA8	0.488188	0.00914697
LAMB1	0.487667	0.018457
BLM	0.483519	0.0137541
CHAF1B	0.483363	0.00914697
ASPH	0.482936	0.018061
DEGS1	0.478763	0.0225342
QSOX1	0.474267	0.0299811
CENPH	0.473997	0.029389
MAD2L1	0.473824	0.0411547
ENO2	0.472601	0.0265021
MMP14	0.472564	0.010037
KIF11	0.469337	0.0115199
RELT	0.467223	0.02422
PRRX2	0.460739	0.046892
DDIT4	0.458	0.0193472
MMD	0.456994	0.0192622
FRMD5	0.454284	0.0356583
RBBP8	0.453927	0.0124247
ANTXR1	0.451188	0.0167512
MCM6	0.451011	0.00914697
PKDCC	0.449527	0.0459827
PLEKHF2	0.446098	0.00863193
DNMT3B	0.445637	0.0205544
MCM2	0.440704	0.00534802
ARL4C	0.439992	0.013054
PCNA	0.439209	0.00555557
CABLES1	0.435183	0.034734
FEN1	0.434765	0.00286951
CDC25B	0.430845	0.00883939
CNIH4	0.429538	0.018061
POLA2	0.428709	0.0311542
CDK18	0.42437	0.0383204
DNMT1	0.42353	0.000236837
PLK1	0.418482	0.0277587
IL17RD	0.417908	0.0300455
LRRCC1	0.412676	0.0407189
DRAM1	0.412039	0.0336924
DONSON	0.410578	0.00833073
PFKP	0.405576	0.0370009
RFC5	0.405079	0.0124247
CCDC28B	0.404765	0.00922864
CHAC2	0.404162	0.000181427
CDC25A	0.40315	0.034987
KLB	0.401827	0.0327284
BRI3BP	0.399298	0.0151045
LIMD2	0.398005	0.011476
CCNF	0.397619	0.0150792
RBL1	0.397076	0.00690925
NPC2	0.396848	0.0285693
MYRF	0.396515	3.47e-06
NAT14	0.393426	0.0228344
DHRS4L1	0.391037	0.046446
HMGB3	0.389462	0.017927
C21orf58	0.388365	0.00545934
RCAN2	0.388202	0.0247441
NHSL1	0.386581	0.0214297
BRCA1	0.384214	0.0287957
CHTF18	0.383829	0.0300455
MMS22L	0.383319	0.0190353
MCM3	0.380001	0.000501215
C4orf46	0.378952	0.00833073
RFC4	0.37375	0.0336924
MTSS1	0.373382	0.0174882
RFC2	0.372223	0.013054
FANCI	0.371365	0.00644734
HAUS8	0.370241	0.0371967
NMB	0.369874	0.0216153
RNF145	0.363697	0.00375033
PRAF2	0.362678	0.045273
PHF19	0.361485	0.013054
ARHGAP33	0.358368	0.015139
NVL	0.35447	0.0389188
OIP5	0.353805	0.0485829
FANCG	0.353552	0.0338284
POLD1	0.352462	0.00914697
GEN1	0.351684	0.0269955
IER5	0.351173	0.0493748
ATAD5	0.350583	0.0170711
CORO1C	0.349875	0.0056746
PHTF2	0.34971	0.0183361
MIS18A	0.346411	0.00779601
ITGB1BP2	0.346396	0.0471929
HAUS5	0.342915	0.00451234
LMNB2	0.338933	0.00230734
E2F3	0.337866	0.0177843
MTHFD1	0.337228	0.0036974
LRR1	0.336153	0.0244279
RNF34	0.333896	0.0389188
ARL6IP1	0.331286	0.002898
MAFB	0.330326	0.0335717
GRPEL2	0.330152	0.00307635
RNF19A	0.329882	0.00816872
PARP2	0.328737	3.61e-06
APEX2	0.322378	0.0105295
CHAF1A	0.321463	0.0327713
NCAPG2	0.320397	0.0471889
DEK	0.320341	0.00151466
DDX39A	0.31784	0.0225538
GAPDH	0.316518	0.0487333
FIGNL1	0.316484	0.0388496
LASP1	0.31607	0.0356249
NNT	0.314746	0.0298024
PTP4A1	0.314254	0.00629696
DNAJC9	0.314156	0.0394326
ADCK5	0.312738	0.0279132
FBXO5	0.311899	0.0311542
FTH1	0.311871	0.0148936
CEP131	0.310968	0.0115495
MARK1	0.308286	0.0225538
PGP	0.307906	0.013054
INCENP	0.307619	0.00382424
LDHA	0.304341	0.0391847
CENPB	0.303912	0.0285425
KIF24	0.303543	0.0421744
LIG1	0.302927	0.0307831
MAPKAPK2	0.302384	0.00553058
GPAA1	0.302073	0.0331491
ARHGEF2	0.301725	0.019731
HPRT1	0.301389	0.0487333
NDUFAF6	0.301025	0.0357247
RNF168	0.299493	0.000777635
DCLRE1B	0.29901	0.00914697
CKS1B	0.296553	0.0385874
EZH2	0.29652	0.0370009
MYO19	0.295263	0.00441633
DSN1	0.294334	0.015139
FOXRED2	0.293904	0.0441481
GPD1L	0.29348	0.0230631
CEP170B	0.293301	0.00254309
GLRX5	0.291183	0.0202338
RAD51D	0.290007	0.0454438
GNAI2	0.289159	0.0386554
CLN6	0.288998	0.0147278
RANBP1	0.288757	0.0108659
LSM2	0.288682	0.0307831
MCU	0.285641	0.0313841
MAPK7	0.280592	1.5e-05
POLD3	0.277135	0.013054
CEP78	0.277033	0.0313851
ANO8	0.276167	0.0496384
PGK1	0.275687	0.00914697
GOLIM4	0.275562	0.0270549
C1orf112	0.275502	0.0370009
PRKDC	0.273425	0.014
POC1B	0.273125	0.0357863
PGRMC1	0.27043	0.00399933
BUB3	0.269125	0.0151045
ERCC6L	0.268597	0.0461339
C1GALT1	0.268533	0.0487333
LACTB2	0.26832	0.0124247
BMP2K	0.265438	0.00883939
PROSER3	0.264531	0.00774475
MEX3D	0.264216	0.0285425
IL17RB	0.262894	0.0202338
KDM2B	0.262248	0.0433215
NDC1	0.261872	4.81e-05
NCAPH2	0.260897	3.47e-06
LRRC45	0.260642	0.00914697
PACS2	0.255857	0.0067085
PIK3R1	0.255734	0.0234617
PLCXD1	0.253175	0.0342491
CAD	0.252627	0.0487333
RAD21	0.249434	0.0124247
FBXL7	0.248633	0.0315047
HSP90AA1	0.247305	0.0479253
CDK2	0.247069	0.0291925
ERF	0.245569	0.0148298
MAP3K9	0.245398	0.0167219
FCHSD2	0.243914	0.0294229
CBX1	0.243691	0.0202338
MXD1	0.243367	0.0487333
NCAPD2	0.242508	0.0441481
POLE	0.241845	0.00629696
CEP85	0.238441	0.0124382
C19orf47	0.237084	0.0372555
MSH6	0.236351	0.0032789
PPIF	0.234172	0.0451629
AGO2	0.231682	0.0202338
CEP250	0.23105	0.0121324
NPTN	0.230699	0.0429103
FBXO28	0.230699	0.0307831
CHRAC1	0.229797	0.0485829
OSGEP	0.22703	0.0160986
NASP	0.224425	0.0381534
RAB40B	0.224076	0.0217276
CEP72	0.223079	0.014986
CDC42BPB	0.220921	0.00779601
LSM12	0.217799	0.0209488
POLA1	0.217567	0.0184109
CABLES2	0.217427	0.0250355
NEDD1	0.216946	0.0214297
DENND5A	0.21532	0.00191902
ENAH	0.213677	0.0398146
NUP62	0.213617	0.0155443
LSM4	0.213566	0.00646161
CENPO	0.211215	0.0202338
MDC1	0.208316	0.0197985
ARPC5	0.20796	0.0496384
PANK3	0.206613	0.0293959
DLG3	0.204416	0.0064798
FBXO45	0.20292	0.0265006
RNF138	0.202637	0.0338284
NUP107	0.202339	0.0155443
BAG5	0.200501	0.00289591
NXT1	0.197618	0.029658
NACC1	0.19715	0.0338284
G2E3	0.196439	0.00722984
ENSA	0.195649	0.00776141
MRPL11	0.193891	0.0281387
LMF2	0.19337	0.0394326
PIK3R2	0.190523	0.0392231
DYNC1H1	0.19038	0.0129458
ANKLE2	0.189301	0.000636009
EIF4EBP2	0.188968	0.0185168
APAF1	0.188199	0.046422
MAFG	0.188078	0.0433215
CKAP5	0.187087	0.00681241
NCKIPSD	0.185875	0.0115495
MFAP3	0.184204	0.0149247
HNRNPUL1	0.183143	0.0202338
C6orf136	0.182017	0.046446
MSH2	0.181683	0.0228344
BAK1	0.179016	0.0336924
MBOAT7	0.175375	0.0159805
EIF5	0.174654	0.0232103
LLGL1	0.174508	0.0471929
PPM1G	0.17169	0.0479253
CASP3	0.16909	0.0127626
G3BP1	0.165746	0.0496384
DOT1L	0.164371	0.0230631
RNF26	0.162564	0.029389
PAXBP1	0.157749	0.0471929
ATP13A3	0.157718	0.0190353
KHSRP	0.15663	0.0472943
FOXN2	0.155474	0.0463673
RHOA	0.154636	0.0239694
DLST	0.154402	0.00999981
ANAPC7	0.153782	0.0313841
NOP9	0.152405	0.00470818
RAE1	0.152281	0.0199382
FOXK2	0.151911	0.0485829
FLAD1	0.146312	0.0463673
ARL6IP4	0.144061	0.0215295
PTBP1	0.138049	0.0303446
EXOC5	0.13772	0.0489884
CNOT10	0.134545	0.0458305
PNPLA6	0.132616	0.0496384
PPP2R5E	0.130433	0.0247441
DGCR8	0.121661	0.0132815
RAB35	0.114153	0.0471929
REXO1	0.0957264	0.0404356
BBS1	-0.123777	0.0291835
CUL3	-0.128631	0.0192622
PARVA	-0.151574	0.046422
MID2	-0.155127	0.0237949
CEP104	-0.157228	0.0110149
CCNL2	-0.15982	0.046422
OS9	-0.165669	0.0491733
DVL1	-0.166253	0.0480024
PITHD1	-0.166852	0.0200679
HERC1	-0.17225	0.0206099
IQSEC1	-0.172588	0.0226834
AAMP	-0.173381	0.0105295
MTFMT	-0.180089	0.0411638
NOC2L	-0.184341	0.0403794
NUB1	-0.184834	0.0471889
MGA	-0.186354	0.044429
POLR3H	-0.188546	0.0121534
LRTOMT	-0.188797	0.0156385
EDEM1	-0.190539	0.0397787
PPIP5K1	-0.192989	0.0313841
AAGAB	-0.197424	0.0239694
PARD3B	-0.198299	0.044429
ADAM10	-0.198381	0.0487333
PRKCH	-0.198885	0.0489288
CAB39	-0.203422	0.0160301
EARS2	-0.203782	0.034978
BRAF	-0.209649	0.0100682
MAP2K1	-0.210168	0.0202338
EIF2A	-0.210266	0.0451831
KLHDC10	-0.210742	0.00876821
MEF2D	-0.210839	0.0149247
COG7	-0.212793	0.029658
EPS15	-0.213035	0.00265466
CHP1	-0.213968	0.0447879
LSM8	-0.218629	0.0322192
MFF	-0.224249	0.0121324
MYEF2	-0.228739	0.0318363
EXOC4	-0.228922	0.0381681
DCTN5	-0.229062	0.00299085
BAHD1	-0.229502	0.0411547
RBM33	-0.230427	0.00299085
CNOT4	-0.232386	0.0338284
ECHDC2	-0.240193	0.0401855
ANKZF1	-0.242982	0.00878542
CYLD	-0.243378	0.0151175
DOCK9	-0.245988	0.0190864
CLCN6	-0.248362	0.0378267
EIF2AK4	-0.248875	0.0398146
DFFB	-0.251395	0.0485829
MKRN1	-0.252847	8.77e-05
EIF3J	-0.253418	0.0249286
GCC1	-0.257086	0.00947708
LRRFIP1	-0.258611	0.0202338
KMT2E-AS1	-0.260074	0.0113758
CLN8	-0.261722	0.0487333
RNF13	-0.262282	0.0225538
LUC7L2	-0.264061	0.0104394
CUX1	-0.264139	0.0200679
LONP2	-0.264869	0.0266928
PLA2G12A	-0.267704	0.0202338
PPP1R7	-0.268717	0.0443662
KLF9	-0.269144	0.0115495
CSAD	-0.276488	0.0036974
PCDH1	-0.278584	0.0190864
PAFAH2	-0.27864	0.0177452
PINK1	-0.280267	0.0336924
OSBPL9	-0.281585	0.0225523
HCG18	-0.282029	0.0105822
NPTXR	-0.284395	0.0357247
ERBB3	-0.285855	0.015983
GK5	-0.286785	0.0487333
ATXN7L1	-0.287635	0.013054
LINC01004	-0.288126	0.0174603
FAN1	-0.291534	0.00722984
LRP2BP	-0.294121	0.0325631
ORAI3	-0.294765	0.0202338
MIOS	-0.295051	0.0197985
GTF3C1	-0.295851	0.00555557
EIF3C	-0.296832	0.00569393
GOLGB1	-0.302557	0.00451234
PDIA5	-0.305857	0.0356249
NAPEPLD	-0.30655	0.0458667
PCCA	-0.3095	0.0338284
CD302	-0.316451	0.034978
CRELD1	-0.317673	7.89e-05
AHCYL2	-0.319795	0.00697271
PMPCB	-0.326127	0.00526076
HBP1	-0.327902	0.00690925
ABCA5	-0.331928	0.0280468
HEBP2	-0.334011	0.0401851
DNAJC3	-0.334047	0.0389188
CGNL1	-0.336567	0.0392689
HIPK2	-0.337663	0.0147278
CSTF2T	-0.337804	0.020712
PGBD4	-0.339124	0.0370009
IVD	-0.343181	0.017927
CALCOCO1	-0.344894	0.0056746
IFRD1	-0.347252	0.018457
DENND4A	-0.347968	0.00289591
CHRNB1	-0.35389	0.0447879
ACOX3	-0.35611	0.0294229
HSP90AB4P	-0.356863	0.0135137
RAB17	-0.364653	0.0428305
GPR22	-0.36504	0.00971842
ATP8A1	-0.373782	0.0294229
CCDC186	-0.373786	0.0187085
PPM1H	-0.375678	0.0155443
RBL2	-0.37621	0.0056746
F2RL2	-0.376521	0.0411547
COG5	-0.378123	0.00593972
PDZRN3	-0.37951	0.0338284
ACSS1	-0.379757	0.00553058
LINC00926	-0.380274	0.0333295
AVEN	-0.382886	0.0269955
CACNB2	-0.387588	0.00947708
RAB6C	-0.394036	0.0313841
ALDH3A2	-0.395888	0.0174613
BHLHB9	-0.3964	0.0116634
GABARAPL1	-0.401925	0.0228482
PHLDB3	-0.403909	0.0176169
CCNDBP1	-0.405942	0.00050223
ANKAR	-0.408673	0.0111617
FKBP5	-0.410111	0.0229598
CRMP1	-0.411044	0.0277587
MKLN1	-0.412022	0.00155407
NFU1	-0.41526	0.0273042
CCSER1	-0.417335	0.0376615
FAM214A	-0.420554	0.0036974
PLCD1	-0.422345	0.0228344
NAAA	-0.424971	0.00998409
IMMP2L	-0.427574	0.0197985
AGPAT4	-0.428776	0.0138646
LRRC4	-0.429273	0.00545934
ARRDC4	-0.436272	0.00451234
AASS	-0.442509	0.0225538
HOMER2	-0.445354	0.0160301
KLF8	-0.451077	0.0389188
CCDC110	-0.455858	0.00679782
LINC01134	-0.456515	0.0316503
GPRASP2	-0.457553	0.034987
REPS2	-0.461468	0.0457893
HSF4	-0.46357	0.0228611
CMYA5	-0.467811	0.0192622
ADCY5	-0.473119	0.0230512
APH1B	-0.475954	0.00198749
ARHGAP6	-0.480955	0.0411547
PNPLA7	-0.484665	0.00612329
RABEP2	-0.484938	0.000636009
EPHX2	-0.485228	0.024629
HSH2D	-0.490879	0.018061
LIFR-AS1	-0.492971	0.0194195
GABPB1-AS1	-0.49892	0.00722984
FBXL22	-0.499443	0.0410396
PPM1K	-0.507573	0.0408731
DCN	-0.512767	0.0326516
ABAT	-0.518133	0.0184109
CPEB3	-0.521826	0.0115495
DNAJB9	-0.525369	0.00191902
CCPG1	-0.527311	0.000501215
ARHGEF26-AS1	-0.540922	0.0199382
LIFR	-0.543752	0.0391306
FAM226A	-0.548143	0.0075359
FAM226B	-0.548143	0.0075359
FBLN5	-0.553351	0.0287957
PDGFRA	-0.556835	0.0325631
GNE	-0.561618	0.0407189
AKT3	-0.562617	0.0200679
NEDD4L	-0.567907	0.0124247
KBTBD11	-0.583876	0.0408731
HSD17B7P2	-0.586112	0.0129458
BAIAP3	-0.586654	0.0255823
CLIP4	-0.588376	0.0227328
EPHA3	-0.593835	0.0220675
LINC00965	-0.601907	0.0448708
RMST	-0.602878	0.014986
LTBP4	-0.603234	0.0226836
ABCA8	-0.615577	0.0268686
DPY19L2P4	-0.615937	0.0485829
JAKMIP3	-0.623887	0.046446
MEG3	-0.631654	0.0410396
LINC-PINT	-0.635554	2.97e-05
FAM66B	-0.650945	0.0363532
MEST	-0.651377	0.0175282
ASB8	-0.661178	3.15e-06
FAM13C	-0.6662	0.0474922
COBL	-0.67942	0.000181427
CNTN3	-0.684951	0.00451485
PLEKHB1	-0.686881	0.0336924
PLA2R1	-0.688203	0.0115199
DLG2	-0.689303	0.0132529
ENOX1	-0.697025	0.00553058
HFE	-0.705129	0.0461339
CYP7B1	-0.707817	0.00576879
CBFA2T3	-0.709625	0.0145555
EFCAB12	-0.718038	0.0115495
PART1	-0.727107	0.0116246
C7orf13	-0.742135	0.0036974
ALDH1A3	-0.746514	0.00354757
BTBD11	-0.753326	0.00574767
COL28A1	-0.758896	0.0437129
ACCS	-0.763539	0.000786324
IL20RA	-0.782302	0.00265466
HRNR	-0.78276	0.034987
ANXA3	-0.783103	0.000636009
RIC3	-0.794822	0.0291131
PTGR2	-0.795158	2.7e-06
ARSA	-0.797789	5.37e-07
FAM189A2	-0.804389	0.0193492
LINC00930	-0.806635	0.0300455
IMPACT	-0.812017	5.69e-07
ARMCX4	-0.824368	0.0109615
PLA2G4F	-0.828354	0.00574767
B3GAT1	-0.833941	0.031521
ARMCX2	-0.840908	0.0292428
CPNE4	-0.841294	0.00665875
C7	-0.854015	0.0270011
CECR2	-0.880337	0.00530248
LUZP2	-0.893937	0.0155443
BHLHA15	-0.913897	0.0429103
OR7E47P	-0.917452	0.0132815
KCND3	-0.920227	0.000534267
PXMP4	-0.937145	0.000134147
KLK3	-0.963376	0.00670436
ALDH7A1	-1.00074	4.65e-06
PEX11A	-1.01286	0.000181427
KLK2	-1.01432	4.81e-05
GREB1	-1.01548	0.0226834
AZGP1P1	-1.09174	0.00630594
ANO7	-1.10218	0.0381681
PTGDS	-1.13732	0.0384973
PCAT18	-1.14557	0.0306326
PTPRN2	-1.16456	7.35e-06
CHRNA2	-1.22458	0.0124247

## Sheet: Fig 6D
	22Rv1	LAPC-4	LNCaP
Afatinib	0.997	0.751	1.359
	1.107	3.394	1.305
	0.956	1.757	1.29
	1.956	1.285
	0.196
Dacomitinib	1.217	1.373	1.297
	3.117	2.014	0.999
	0.422	1.675	1.036
	2.592		2.383
	0.791		1.364
	1.364		1.335
	1.807
	2.463
Erlotinib	153	1316.5	10.38
	866.3	2651.2	48.85
	187.5	3481.6	185.2
			2.98
Gefitinib	10.7	1.912	11.3
	13.62	3.165	12.02
	13.32	5.961	11.46
	1.155	2.182	4.628
	3.009	3.149	7.704
	10.5		11.03
	11.14		12.53
	13.36		10.94
Lapatinib	17.32	2.762	10.71
	17.62	0.489	9.917
	21.59	5.045	9.284
		2.247
		8.871
		7.479
Neratinib	0.348	0.538	1.127
	0.928	1.082	1.005
	0.089	1.28	0.843
	1.317		1.899
	0.201		1.427
	0.688		0.968
	0.972		0.467
	0.964
	1.011
Sunitinib	3.347	4.358	10.12
	2.912	5.458	6.393
	1.819	9.066	15.53
	1.897	4.115	9.74
	2.124	5.629	11.77
	2.137		9.987
	5.187		13.41
	2.336		9.489
Vandetanib	6.962	7.302	10.07
	7.344	3.7	10.37
	3.136	6.987	9.121
	14.13		7.972
	1.382		12.97
	11.42		10.33
	8.073		10.58
	8.286		9.947

## Sheet: Supp Fig 2
	m	m	c	c			m	m	c	c
	HER2	HER2	HER2	HER2			HER2	HER2	HER2	HER2
	INV H score	IDC H score	INV H score	IDC H score			INV H score	IDC H score	INV H score	IDC H score
1001 Bx 3A	25	130	145			1001 RP F6	1	4
1001 Bx 4A	60	120	65	70		1001 RP F9	1	4
1001 Bx 5A	30	140	150			1001 RP F11	1	1
1002 Bx 2A	14		155			1002 RP 9D	1	1
1002 Bx 1A	60	73	60	65		1002 RP 9E	0	0
1002 Bx 6A	29		150			1003 RP 2D	0	0
1003 Bx 3A	20					1003 RP 2E	6	5	40	65
1003 Bx 1A	5		2			1004 RP 2B	45
1003 Bx 6A	20					1004 RP 2C	20
1004 Bx 5A	6		105			1004 RP 2D	3
1004 Bx 4A	1		15			1005 RP 1D	0
1004 Bx 11A	6		195			1007 RP 6D	0		100
1005 Bx 1A	0		5			1008 RP 7B	1	0
1007 Bx 19A	60		5			1008 RP 7C	0	6
1007 Bx 16A	120					1008 RP 7D	75	25
1008 Bx 6A	110					1008 RP 7E	1
1008 Bx 9A	30					1009 RP 8B	1
1009 Bx 4A	0		0			1009 RP 8D	0
1010 Bx 13A	255	255	40	40		1011 RP 7E	12	55
1011 Bx 13A	175	195	5	5		1011 RP 7F	190
1011 Bx 14A	130					1011 RP 7F	12	55
1012 Bx 5A	55		25			1012 RP 8D	0
1013 Bx 6A	50					1013 RP 14A	145
1013 Bx 8A	90	120	10	15		1013 RP 14C	20
1013 Bx 7A	125					1015 RP 6C	2	2	105	105
1015 Bx 1A	5		180			1015 RP 6D	1	1	85	85
1015 Bx 2A	3	11	90	90		1015 RP 6E	0	0	70	70
1015 Bx 6A	2		180			1016 RP 8D	0		0	0
1016 Bx 16A	70		175			1016 RP 8E	1		0	0
1017 Bx 7A	190		80			1017 RP 5B	0		50
1017 Bx 15A	245					1017 RP 5C	1	1	100	80
1018 Bx 14A	270		190			1019 RP 8C	0
1019 Bx 16A	10		75			1019 RP 8D	0
1020 Bx 17A	240		150			1020 RP 6E	1		80
1021 Bx 16A	275		75			1022 RP 7B	1
1022 Bx 19A	17		25			1022 RP 7D	1	2	90	130
1022 Bx 18A	17					1022 RP 7E	1	2	100	130
1023 Bx 2A	138		65			1023 RP 7C	0
1024 Bx 4A	270		90			1023 RP 7E
1024 Bx 1A	205	225				1024 RP 9B	120
1024 Bx 3A	175	260				1024 RP 9D	75	70
1025 Bx 13A	5		85			1024 RP 9F	60	50
1026 Bx 13A	0		1			1025 RP 4C	100
1027 Bx 4A	5		85			1025 RP 4D	90
1028 Bx 14A	7		70			1026 RP 6E	1
1029 Bx 14A	105		25			1027 RP 6E	1
1029 Bx 23A	5		130			1027 RP 6F	0
1030 Bx 16A	105					1028 RP 8E	2
1030 Bx 14A	85		95			1028 RP 8F	5
1030 Bx 18A	105					1029 RP 7D	0		125
1031 Bx 1A	243					1029 RP 7E	0		125
1032 Bx 14A	60	155	20	40		1030 RP 6B	0		90
1033 Bx 5A	0		30			1030 RP 6C	0	0
1033 Bx 4A	155					1030 RP 6D	9	0	5
1034 Bx 17A	100					1030 RP 6E	0
1034 Bx 15A	55		65			1031 RP 7E	0		35
1034 Bx 20A	125					1032 RP 8C	0	0
1035 Bx 12A	295					1032 RP 8D	1	1
1035 Bx 15A	280					1032 RP 8F	1	3
1036 Bx 14A	30		60			1033 RP 7B	110
1037 Bx 13A	260		60			1033 RP 7C	140	140
1037 Bx 14A	145					1033 RP 7C	10	10	90
1038 Bx 14A	55		50			1033 RP 7F	10		90
1039 Bx 2A	160		120			1034 RP 8B	140
1039 Bx 1A	240					1034 RP 8C	152	130
						1034 RP 8D	154	130
						1035 RP 6E	50
						1036 RP 6C
						1036 RP 6D	5
						1037 RP 7B	80
						1037 RP 7C	10
						1038 RP 7E	0		50
						1038 RP 7F
						1039 TURP 1A	200
						1039 TURP 1B	235
						1039 TURP 1C	230
						1039 TURP 1D	155
						1039 TURP 1E	253
						1039 TURP 1F	225
						1039 TURP 1G	195
						1039 TURP 1H	175

## Sheet: Supp Fig 3
	m	m	c	c			m	m	c	c
	pHER2	pHER2	pHER2	pHER2			pHER2	pHER2	pHER2	pHER2
	INV H score	IDC H score	INV H score	IDC H score			INV H score	IDC H score	INV H score	IDC H score
1001 Bx 4A	0	1	125	150		1001 RP F6	0	0		0
1002 Bx 1A	0	0	0	0		1001 RP F9	0	0
1003 Bx 1A	0		2			1001 RP F11	0	0
1004 Bx 4A	0		0			1002 RP 9D	0	0
1005 Bx 1A	0		0			1002 RP 9E	0	0
1007 Bx 19A	0		0			1003 RP 2D	0	0
1009 Bx 4A	0		0			1003 RP 2E	0	0
1010 Bx 13A	0	0	0	0		1004 RP 2B	0
1011 Bx 13A	0	0	0	0		1004 RP 2C	0
1012 Bx 5A	0		0			1004 RP 2D	0
1013 Bx 8A	0	0	0	0		1005 RP 1D
1015 Bx 2A	0	0	10	15		1007 RP 6D	15
1017 Bx 7A	0		5			1008 RP 7C	0	0
1019 Bx 16A	0		0			1008 RP 7D	0	0
1020 Bx 17A	0		80			1008 RP 7E	0
1021 Bx 16A	0		0			1009 RP 8B	0
1022 Bx 19A	0		10			1009 RP 8D	0
1023 Bx 2A	0		0			1011 RP 7E	0	0
1024 Bx 4A	0		75			1012 RP 8D	0
1025 Bx 13A	0		5			1013 RP 14A	6
1027 Bx 4A	0		0			1013 RP 14C	0		10
1028 Bx 14A	0		0			1015 RP 6C	0	0	0
1029 Bx 14A	0		0			1015 RP 6D	0	0	20
1030 Bx 14A	0		0			1015 RP 6E	0	0	10
1032 Bx 14A	0	0	10	10		1016 RP 8D	0
1033 Bx 5A	0		0			1016 RP 8E	0
1034 Bx 15A	0		0			1017 RP 5B	0		5
1036 Bx 14A	0		0			1017 RP 5C	0	0
1037 Bx 13A	0		0			1019 RP 8C	0
1038 Bx 14A	0		0			1019 RP 8D	0
1039 Bx 2A	0		20			1020 RP 6E	0
						1022 RP 7B	1		10
						1022 RP 7D	0	0
						1022 RP 7E	0	0
						1023 RP 7C	0
						1023 RP 7E
						1024 RP 9B	0
						1024 RP 9D	0	0
						1024 RP 9F	0	0
						1025 RP 4C	0
						1025 RP 4D	1
						1026 RP 6E	0
						1027 RP 6E	40
						1027 RP 6F
						1028 RP 8E	0
						1028 RP 8F	0
						1029 RP 7D
						1029 RP 7E	0
						1030 RP 6B	0
						1030 RP 6C	0	0
						1030 RP 6D	0	0
						1030 RP 6E	0
						1031 RP 7E	0
						1032 RP 8C	0	0
						1032 RP 8D	0	0
						1032 RP 8F	0	0
						1033 RP 7B	0
						1033 RP 7C	0	0
						1033 RP 7F	0	0
						1034 RP 8B	0
						1034 RP 8C	0	0
						1034 RP 8D	0	0
						1035 RP 6E	0
						1036 RP 6C
						1036 RP 6D
						1037 RP 7B	0
						1037 RP 7C	0
						1038 RP 7E	0
						1038 RP 7F
						1039 TURP 1A	10		17
						1039 TURP 1B	17		37
						1039 TURP 1C	5		30
						1039 TURP 1D	21		17
						1039 TURP 1E	24		36
						1039 TURP 1F	18		20
						1039 TURP 1G	18		18
						1039 TURP 1H	5		7

## Sheet: Supp Fig 5
	m	m	c	c			m	m	c	c			m	m	c	c			m	m	c	c
	EGFR	EGFR	EGFR	EGFR			pEGFR	pEGFR	pEGFR	pEGFR			EGFR	EGFR	EGFR	EGFR			pEGFR	pEGFR	pEGFR	pEGFR
	INV H score	IDC H score	INV H score	IDC H score			INV H score	IDC H score	INV H score	IDC H score			INV H score	IDC H score	INV H score	IDC H score			INV H score	IDC H score	INV H score	IDC H score
1001 Bx 3A	68	245				1001 Bx 4A	0	0	0	0		1001 RP F6	47	121				1001 RP F6	0	0
1001 Bx 4A	130	107	85	125		1002 Bx 1A	0	0	0	0		1001 RP F9	20	75				1001 RP F9	0	0
1001 Bx 5A	68	268				1003 Bx 1A	0	0	0	0		1001 RP F11	15	105				1001 RP F11	0	0
1002 Bx 1A	37	40	30	10		1004 Bx 4A	0		25			1002 RP 9D	0	0				1002 RP 9D	0
1003 Bx 1A	0		0			1005 Bx 1A	0		0			1002 RP 9E	0	0				1002 RP 9E	0
1003 Bx 3A	5		155			1007 Bx 19A	0		0			1003 RP 2D	0	0	10			1003 RP 2D	0	0	2
1004 Bx 4A	190		170			1009 Bx 4A	0		0			1003 RP 2E	0	1	10	10		1003 RP 2E	0	0	2
1005 Bx 1A	1		1			1010 Bx 13A	0	0	0	0		1004 RP 2B	0		7			1004 RP 2B	0		3
1007 Bx 19A	287		10			1011 Bx 13A	0	0	0	0		1004 RP 2C	0		0			1004 RP 2C	0
1009 Bx 4A	1		5			1012 Bx 5A	0		0			1004 RP 2D	0	0	2	0		1004 RP 2D	0
1010 Bx 13A	225	225	150	150		1013 Bx 8A	0	0	0	0		1005 RP 1D						1005 RP 1D
1011 Bx 13A	280	280	150	150		1015 Bx 2A	0	0	0	0		1007 RP 6D	0					1007 RP 6D
1011 Bx 14A	240					1017 Bx 7A	0		0			1008 RP 7B	0	0				1008 RP 7C	0	0
1012 Bx 5A	100		40			1019 Bx 16A	0		0			1008 RP 7C	0	0				1008 RP 7D	0
1013 Bx 8A	5	5	5	0		1022 Bx 19A	0		0			1008 RP 7D	0	0				1008 RP 7E	0
1015 Bx 2A	257	257	125	125		1023 Bx 2A	0		0			1008 RP 7E	0					1009 RP 8B	0
1015 Bx 1A	220					1024 Bx 4A	0		0			1009 RP 8B	0					1009 RP 8D	0
1015 Bx 6A	200					1025 Bx 13A	0		0			1009 RP 8D	0					1011 RP 7E	0	0
1016 Bx 16A	90		75			1027 Bx 4A	0		0			1011 RP 7E	150	14				1011 RP 7F	0	0
1017 Bx 7A	85		55			1028 Bx 14A	0		0			1011 RP 7F	27	1		150		1012 RP 8D	0
1019 Bx 16A	235		125			1029 Bx 14A	0		0			1012 RP 8D	0					1013 RP 14A	0	0
1020 Bx 17A	138		145			1030 Bx 14A	0		0			1013 RP 14A	0					1013 RP 14C	0	0
1021 Bx 16A	210		80			1032 Bx 14A	0	0	0	0		1013 RP 14C	0					1015 RP 6C	0	0
1022 Bx 19A	290		25			1033 Bx 5A	0		0			1015 RP 6C	0	0	35	10		1015 RP 6D	0	0
1022 Bx 18A	290					1034 Bx 15A	0		0			1015 RP 6D	0	2	21	10		1015 RP 6E	0	0
1022 Bx 19A	290					1036 Bx 14A	0		0			1015 RP 6E	0	0	0	0		1016 RP 8D	0
1023 Bx 2A	121		50			1037 Bx 13A	0		0			1016 RP 8D	0					1016 RP 8E	0
1024 Bx 4A	70		50			1038 Bx 14A	0		0			1016 RP 8E	0					1017 RP 5B	0
1024 Bx 1A	271					1039 Bx 2A	0		0			1017 RP 5B	0					1017 RP 5C	0	0
1025 Bx 13A	5		10									1017 RP 5C	0	3				1019 RP 8C	0
1026 Bx 13A	2		15									1019 RP 8C	0					1019 RP 8D	0
1027 Bx 4A	5		85									1019 RP 8D	0					1020 RP 6E	0
1028 Bx 14A	105		90									1020 RP 6E	0					1022 RP 7B	0
1029 Bx 14A	5		5									1022 RP 7B	0					1022 RP 7D	0
1030 Bx 14A	65		100									1022 RP 7D	3	21	30	115		1022 RP 7E	0
1031 Bx 1A	5		55									1022 RP 7E	0	0	5	15		1023 RP 7C	0
1032 Bx 14A	1	105	1	110								1023 RP 7C	0		85			1023 RP 7E
1032 Bx 18A	295											1023 RP 7E						1024 RP 9B	0
1033 Bx 5A	50		45									1024 RP 9B	0					1024 RP 9D	0	0
1033 Bx 4A	120											1024 RP 9D	0	0				1024 RP 9F	0
1034 Bx 15A	55		35									1024 RP 9F	0	50		125		1025 RP 4C
1034 Bx 17A	100											1025 RP 4C	0		0			1025 RP 4D	0
1034 Bx 20A	100											1025 RP 4D	0		0			1026 RP 6E	0
1036 Bx 14A	235		140									1026 RP 6E	1					1027 RP 6E	0
1036 Bx 13A	295											1027 RP 6E	0					1027 RP 6F
1036 Bx 15A	295											1027 RP 6F	0					1028 RP 8E	0
1037 Bx 13A	150		80									1028 RP 8E	0					1028 RP 8F	0
1038 Bx 14A	80		155									1028 RP 8F	0					1029 RP 7D
1039 Bx 2A	270		75									1029 RP 7D	10					1029 RP 7E	0
1039 Bx 1A	300											1029 RP 7E	0		5			1030 RP 6B	0
												1030 RP 6B	0					1030 RP 6C	0	0
												1030 RP 6C	0	0				1030 RP 6D	0	0
												1030 RP 6D	0	0				1030 RP 6E	0
												1030 RP 6E	0					1031 RP 7E	0
												1031 RP 7E						1032 RP 8C	<1	0
												1032 RP 8C	57	14				1032 RP 8D	0	0
												1032 RP 8D	62	14				1032 RP 8F	0	0
												1032 RP 8F	65	48				1033 RP 7B	0	0
												1033 RP 7B	0	0	75	120		1033 RP 7C	0	0
												1033 RP 7C	0	0	50	110		1033 RP 7F	0	0
												1033 RP 7F	0	5	80	90		1034 RP 8B	0	0
												1034 RP 8B	26	30				1034 RP 8C	0	0
												1034 RP 8C	40	110				1034 RP 8D	0	0
												1034 RP 8D	100	115				1035 RP 6E	0
												1035 RP 6E	0					1036 RP 6C
												1036 RP 6C	0		50			1036 RP 6D
												1036 RP 6D						1037 RP 7B	0
												1037 RP 7B	0					1037 RP 7C	0
												1037 RP 7C	0					1038 RP 7E
												1038 RP 7E						1038 RP 7F
												1038 RP 7F						1039 TURP 1A	0
												1039 TURP 1A	165					1039 TURP 1B	0
												1039 TURP 1B	200					1039 TURP 1C	0
												1039 TURP 1C	200					1039 TURP 1D	0
												1039 TURP 1D	185					1039 TURP 1E	0
												1039 TURP 1E	165					1039 TURP 1F	0
												1039 TURP 1F	135					1039 TURP 1G	0
												1039 TURP 1G	150					1039 TURP 1H	0
												1039 TURP 1H	150

## Sheet: Supp Fig 6
	m	m	c	c			m	m	c	c
	HER3	HER3	HER3	HER3			pHER3	pHER3	pHER3	pHER3
	INV H score	IDC H score	INV H score	IDC H score			INV H score	IDC H score	INV H score	IDC H score
1001 RP F6	0	0				1001 RP F6	0	0
1001 RP F9	0	0				1001 RP F9	0	0
1001 RP F11	0	0				1001 RP F11	0	0
1002 RP 9D	0	0				1002 RP 9D	0	0
1002 RP 9E	0	0				1002 RP 9E	0	0
1003 RP 2D	0	0				1003 RP 2D	0	0
1003 RP 2E	0	0				1003 RP 2E	0	0
1004 RP 2B	0					1004 RP 2B	0
1004 RP 2C	0					1004 RP 2C	0
1004 RP 2D	0					1004 RP 2D	0
1005 RP 1D						1005 RP 1D
1007 RP 6D	0					1007 RP 6D	0
1008 RP 7B	0	0				1008 RP 7C	0	0
1008 RP 7C	0	0				1008 RP 7D	0	0
1008 RP 7D	0	0				1008 RP 7E	0	0
1008 RP 7E	0	0				1009 RP 8B	0
1009 RP 8B	3					1009 RP 8D	0
1009 RP 8D	0					1011 RP 7E	0	0
1011 RP 7E	0	0				1011 RP 7F	0	0
1011 RP 7F	0	0				1012 RP 8D	0
1012 RP 8D	0					1013 RP 14A	0
1013 RP 14A	1		75			1013 RP 14C	0
1013 RP 14C	0					1015 RP 6C	0
1015 RP 6C	0					1015 RP 6D	0
1015 RP 6D	0					1015 RP 6E	0
1015 RP 6E	0					1016 RP 8D	0	0
1016 RP 8D	0	0				1016 RP 8E	0	0
1016 RP 8E	0	0				1017 RP 5B	0	0
1017 RP 5B	1					1017 RP 5C	0	0
1017 RP 5C	0					1019 RP 8C	0
1019 RP 8C	0					1019 RP 8D	0
1019 RP 8D	0					1020 RP 6E	0
1020 RP 6E	0					1022 RP 7B	0
1022 RP 7B	0					1022 RP 7D	0	0
1022 RP 7D	1	0				1022 RP 7E	0	0
1022 RP 7E	4	0				1023 RP 7C	0
1023 RP 7C	0					1023 RP 7E
1023 RP 7E						1024 RP 9B	0
1024 RP 9B	0					1024 RP 9D	0	0
1024 RP 9D	0	0				1024 RP 9F	0	0
1024 RP 9F	0	0				1025 RP 4C
1025 RP 4C	0					1025 RP 4D	0
1025 RP 4D	0					1026 RP 6E	0
1026 RP 6E	0					1027 RP 6E	0
1027 RP 6E	0					1027 RP 6F
1027 RP 6F						1028 RP 8E	0
1028 RP 8E	0					1028 RP 8F	0
1028 RP 8F	0					1029 RP 7D	0
1029 RP 7D	0					1029 RP 7E	0
1029 RP 7E	0					1030 RP 6B	0
1030 RP 6B	0					1030 RP 6C	0
1030 RP 6C	0					1030 RP 6D	0
1030 RP 6D	0					1030 RP 6E	0
1030 RP 6E	0					1031 RP 7E
1031 RP 7E						1032 RP 8C	0	0
1032 RP 8C	0	0				1032 RP 8D	0	0
1032 RP 8D	0	0				1032 RP 8F	0	0
1032 RP 8F	0	0				1033 RP 7B	0	0
1033 RP 7B	0	0				1033 RP 7C	0	0
1033 RP 7C	0	0				1033 RP 7F	0	0
1033 RP 7F	0	0				1034 RP 8B	0
1034 RP 8B	0					1034 RP 8C	0	0
1034 RP 8C	0	0				1034 RP 8D	0	0
1034 RP 8D	0	0				1035 RP 6E	0
1035 RP 6E	0					1036 RP 6C
1036 RP 6C						1036 RP 6D
1036 RP 6D						1037 RP 7B	0
1037 RP 7B	2					1037 RP 7C	0
1037 RP 7C	0					1038 RP 7E
1038 RP 7E						1038 RP 7F
1038 RP 7F						1039 TURP 1A	0
1039 TURP 1A	0		5			1039 TURP 1B	0
1039 TURP 1B	0		25			1039 TURP 1C	1
1039 TURP 1C	2		70			1039 TURP 1D	1
1039 TURP 1D	0		25			1039 TURP 1E	1
1039 TURP 1E	0		15			1039 TURP 1F	0
1039 TURP 1F	0		5			1039 TURP 1G	0
1039 TURP 1G	0		40			1039 TURP 1H	0
1039 TURP 1H	0		5
